# Supplementary material for: Microbiome, metabolome, and transcriptome analyses in esophageal squamous cell carcinoma: insights into immune modulation by F. nucleatum
Source: Protein Cell. 2024 Oct 29;16(6):491–6. doi: 10.1093/procel/pwae063 (PMC12187192; doi:10.1093/procel/pwae063)
Supplement: pwae063_suppl_Supplementary_Tables_S1 [file pwae063_suppl_supplementary_tables_s1.xlsx]

## Sheet: Sheet1
Supplementary table 1
	Age	Sex	Race	T	N	M	Stage	newTumor	Smoking	Radiation	Neoadjuvant	Therapy	OS	OS.time	DSS	DSS.time	DFI	DFI.time	PFI	PFI.time	alcohol
TCGA-IG-A50L	58	MALE	ASIAN	T3	N1	M0	III	NA	Yes	NA	No	NA	0	16	0	16	NA	NA	0	16	NO
TCGA-IG-A625	60	MALE	ASIAN	T3	N2	M0	III	NA	No	NA	No	NA	1	390	0	390	NA	NA	0	390	YES
TCGA-IG-A8O2	62	MALE	ASIAN	T3	N2	M0	III	NA	Yes	NA	No	NA	1	142	0	142	0	142	0	142	YES
TCGA-IG-A97H	36	MALE	ASIAN	T3	NA	M0	II	NA	Yes	NA	No	NA	0	441	0	441	0	441	0	441	YES
TCGA-JY-A6FA	51	MALE	ASIAN	T2	N1	M0	II	Metastasis	Yes	NA	No	Chemotherapy	1	1361	1	1361	NA	NA	1	477	YES
TCGA-JY-A6FD	51	FEMALE	ASIAN	T3	N0	M0	II	NA	No	NA	No	NA	0	2069	0	2069	0	2069	0	2069	YES
TCGA-LN-A49M	62	MALE	ASIAN	T2	N0	M0	II	NA	No	NA	No	Chemotherapy	0	385	0	385	0	385	0	385	NO
TCGA-LN-A49O	47	MALE	ASIAN	T3	N0	M0	II	Recurrence	Yes	NA	No	Chemotherapy	0	408	0	408	1	193	1	193	YES
TCGA-LN-A49P	71	MALE	ASIAN	T3	N0	M0	II	Recurrence	Yes	NA	No	NA	0	375	0	375	1	320	1	320	YES
TCGA-LN-A49S	59	MALE	ASIAN	T3	N0	M0	II	Recurrence	Yes	NA	No	NA	0	400	0	400	1	49	1	49	NO
TCGA-LN-A49U	62	MALE	ASIAN	T3	N0	M0	II	NA	Yes	NA	No	Chemotherapy	0	467	0	467	0	467	0	467	YES
TCGA-LN-A49W	73	MALE	ASIAN	T3	N1	M0	III	NA	Yes	NA	No	Chemotherapy	0	403	0	403	0	403	0	403	YES
TCGA-LN-A49X	44	MALE	ASIAN	T3	N0	M0	II	NA	No	NA	No	NA	0	384	0	384	0	384	0	384	NO
TCGA-LN-A49Y	77	MALE	ASIAN	T3	N0	M0	II	Recurrence	No	NA	No	Chemotherapy	0	379	0	379	1	90	1	90	YES
TCGA-LN-A4A1	60	MALE	ASIAN	T3	N0	M0	II	Recurrence	No	NA	No	Chemotherapy	0	383	0	383	1	205	1	205	YES
TCGA-LN-A4A3	61	MALE	ASIAN	T3	N1	M0	III	NA	Yes	NA	No	Chemotherapy	0	388	0	388	0	388	0	388	NO
TCGA-LN-A4A4	36	MALE	ASIAN	T3	N1	M0	III	NA	No	NA	No	NA	0	383	0	383	0	383	0	383	YES
TCGA-LN-A4A5	49	MALE	ASIAN	T2	N0	M0	II	Recurrence	No	NA	No	NA	1	681	1	681	1	224	1	224	YES
TCGA-LN-A4A8	52	MALE	ASIAN	T2	N0	M0	II	Recurrence	No	NA	No	Chemotherapy	0	472	0	472	1	250	1	250	YES
TCGA-LN-A4A9	58	MALE	ASIAN	T2	N0	M0	II	Recurrence	Yes	NA	No	NA	1	351	1	351	1	274	1	274	YES
TCGA-LN-A4MQ	46	MALE	ASIAN	T3	N1	M0	III	Recurrence	Yes	NA	No	Chemotherapy	0	375	0	375	1	25	1	25	NO
TCGA-LN-A5U5	57	MALE	ASIAN	T3	N1	M1	IV	NA	No	NA	No	NA	1	136	1	136	NA	NA	1	136	YES
TCGA-LN-A5U6	54	MALE	ASIAN	T2	N1	M0	II	NA	Yes	NA	No	Chemotherapy	0	375	0	375	0	375	0	375	YES
TCGA-LN-A5U7	46	MALE	ASIAN	T2	N0	M0	II	Recurrence	Yes	NA	No	Chemotherapy	0	768	0	768	1	535	1	535	YES
TCGA-LN-A7HV	58	MALE	ASIAN	T2	N0	M0	II	NA	Yes	NA	No	Chemotherapy	0	320	0	320	0	320	0	320	YES
TCGA-LN-A7HW	59	MALE	ASIAN	T2	N0	M0	II	Recurrence	Yes	NA	No	NA	0	365	0	365	1	97	1	97	YES
TCGA-LN-A7HX	72	MALE	ASIAN	T2	N0	M0	II	NA	Yes	NA	No	Chemotherapy	0	372	0	372	0	372	0	372	YES
TCGA-LN-A7HY	50	MALE	ASIAN	T3	N1	M0	III	Recurrence	No	NA	No	Chemotherapy	0	366	0	366	1	88	1	88	YES
TCGA-LN-A7HZ	49	MALE	ASIAN	T2	N0	M0	II	Recurrence	Yes	NA	No	Chemotherapy	0	401	0	401	1	117	1	117	YES
TCGA-LN-A8HZ	56	MALE	ASIAN	T2	N0	M0	II	NA	NA	NA	No	Chemotherapy	0	375	0	375	0	375	0	375	YES
TCGA-LN-A8I0	52	MALE	ASIAN	T2	N0	M0	II	Recurrence	Yes	NA	No	NA	0	407	0	407	1	57	1	57	YES
TCGA-LN-A8I1	67	FEMALE	ASIAN	T2	N0	M0	II	NA	No	NA	No	NA	0	401	0	401	0	401	0	401	YES
TCGA-LN-A9FO	42	MALE	ASIAN	T2	N0	M0	II	NA	Yes	NA	No	NA	0	4	0	4	NA	NA	0	4	NO
TCGA-LN-A9FP	60	FEMALE	ASIAN	T2	N0	M0	II	Recurrence	No	NA	No	Chemotherapy	0	366	0	366	1	290	1	290	YES
TCGA-LN-A9FQ	62	MALE	ASIAN	T3	N0	M0	II	Recurrence	No	NA	No	NA	0	391	0	391	1	82	1	82	YES
TCGA-LN-A9FR	70	MALE	ASIAN	T2	N1	M0	II	NA	No	NA	No	Chemotherapy	0	373	0	373	0	373	0	373	YES
TCGA-VR-A8EW	57	MALE	ASIAN	T3	N2	M0	III	NA	Yes	NA	No	NA	1	247	1	247	NA	NA	1	247	YES
